# Supplementary material for: Real-Time Megapixel Electro-Optical Imaging of THz Beams with Probe Power Normalization
Source: Sensors (Basel). 2022 Jun 14;22(12):4482. doi: 10.3390/s22124482 (PMC9228310; doi:10.3390/s22124482)
Supplement: Supplementary file 1 [file sensors-22-04482-s001.zip]

Archive with 16 entries (16 files):
- CorrectedFractal2x.avi
- __MACOSX/._CorrectedFractal2x.avi
- CorrectedFractal5x.avi
- __MACOSX/._CorrectedFractal5x.avi
- CorrectedFractal10x.avi
- __MACOSX/._CorrectedFractal10x.avi
- CorrectedFractal20x.avi
- __MACOSX/._CorrectedFractal20x.avi
- OriginalFractal2x.avi
- __MACOSX/._OriginalFractal2x.avi
- OriginalFractal5x.avi
- __MACOSX/._OriginalFractal5x.avi
- OriginalFractal10x.avi
- __MACOSX/._OriginalFractal10x.avi
- OriginalFractal20x.avi
- __MACOSX/._OriginalFractal20x.avi
